# Supplementary material for: Resistance of Colorectal Cancer Stem Cells to Modern Therapies: A Systematic Review
Source: Int J Mol Sci. 2026 Jul 15;27(14):6285. doi: 10.3390/ijms27146285 (PMC13409747; doi:10.3390/ijms27146285)
Supplement: Supplementary file 1 [file ijms-27-06285-s001.zip]

Archive with 6 entries (6 files):
- File S1.pdf
- File S2.pdf
- File S3.pdf
- File S4.pdf
- Table S5.xlsx
- Tables S1-S4.pdf
