# Supplementary material for: Resistance of Colorectal Cancer Stem Cells to Modern Therapies: A Systematic Review
Source: Int J Mol Sci. 2026 Jul 15;27(14):6285. doi: 10.3390/ijms27146285 (PMC13409747; doi:10.3390/ijms27146285)
Supplement: Supplementary file 1 [file ijms-27-06285-s001.zip › Table S5.xlsx]

## Sheet: Included
#	Title	Country	Funding	Aim(s)/objective(s) of the study	In vivo / In vitro	Duration	Outcome of interest (what they measure)	Measure/ assessment instrument	Control group	Intervention	Outcome value (units)		Characteristics of the sample population		Mechanism affected (molecular)	Key findings	Comments
											Before Intervention	After intervention	Inclusion criteria	Exclusion criteria
1	7S,15R-Dihydroxy-16S,17S-epoxy-docosapentaenoic Acid Overcomes Chemoresistance of 5-Fluorouracil by Suppressing the Infiltration of Tumor-Associated Macrophages and Inhibiting the Activation of Cancer Stem Cells in a Colorectal Cancer Xenograft Model	South Korea	This research was funded by the Microbial Biotechnology Research Center, Korea Research Institute of Bioscience and Biotechnology (KRIBB) from Ministry of Science and ICT (KGM5482221).	to investigate whether diHEP-DPA was able to overcome chemoresistance to 5-FU in CRCs, together with the potential synergistic mechanisms in a CT26-BALB/c mouse model.	In vivo: (BALB/c mouse model) in vitro	30 days post-tumor cell injection.	Tumor growth inhibition, CSC suppression, TAM infiltration, EMT, phagocytosis.	Tumor size was calculated twice a week, mice were sacrificed when tumor volume without treatment grew to approximately 2000 mm3 (what technique??? they do not explicitly provide the formula)	Contol (sterile saline), tumor size reached 1791 mm3 from 100-150 mm3	diHEP-DPA ( 10 µg/kg of diHEP-DPA dissolved in saline daily)	100–150 mm3	diHEP-DPA: ~1221 mm3 (2.07 ±0.34 g)	BALB/c mice with xenograft tumor volume 100–150 mm³ before randomization.	Not stated	WNT/β-catenin (CSCs) suppression, NF-κB (TAMs), STAT3 (EMT).	1. Combined diHEP-DPA + 5-FU reduced tumor size more effectively than either alone. 2. diHEP-DPA suppressed CSC markers (CD133, CD44, SOX2) and β-catenin. 3. diHEP-DPA prevented EMT progression by downregulating STAT3 signaling.
								mRNA expression by qRT-PCR		5-FU (20 mg/kg of 5-FU dissolved in saline, five times a week)	100–150 mm3	5-FU: ~887 mm3 (1.48 ±0.23 g)
								- Tumor size - mRNA expression by qRT-PCR - Western blot for protein expression		Combination (10 µg/kg of diHEP-DPA daily and 20 mg/kg of 5-FU five times a week)	100–150 mm3	Combination: ~636 mm3 (0.96 ±0.13 g)
2	BRAF and EGFR inhibitors synergize to increase cytotoxic effects and decrease stem cell capacities in BRAF(V600E)-mutant colorectal cancer cells.	China	This work was supported by the grants from the National Natural Science Foundation of China (No. 81302096) and Shanghai Municipal Commission of Health and Family Planning (No. 20134y002).	to assess the effects of dabrafenib and cetuximab on cell viability, cell cycle, apoptosis, and especially stem cell capacities, and explored its possible underlying mechanism in BRAF(V600E)-mutant HT-29 cells.	in vitro	Self-renewal activity was assessed by culturing HT-29 cells in a serum-free microsphere for 1 week after 48 h of incubation with either 1 μM dabrafenib, 1 μg/ml cetuximab or their combination.	- cell viability - apoptosis - cell cycle distribution - stem cell capacity - pathways (NF-κB, PTEN/Src/c-Myc)	- ССK-8 assay for viability - PI staning for cell cycle - Protein/pathway readouts: Western blot for CDK2, BCL-2 family, stemness (Oct-4, CD44, CBX-7, EZH2), EMT (FAK, Snail, Slug, E-cadherin), NF-κB2, p-IKKα/β, PTEN/Src/c-Myc.	- untreated controls - dabrafenib alone - cetuximab alone	- Dabrafenib (1 microM) + cetuximab (1 microg/mL) as the main combination - Src inhibitor AZD0530 (was applied to evaluate the role of PTEN/Src/c-Myc pathway in the cytotoxic effect)	- HT-29 (BRAF V600E) show higher viability, typical S-phase (27.56%) - robust sphere/migration capacity	- Combo had the lowest viability - Higher apoptosis with combo vs either drug alone - S-phase markedly reduced (Control 27.56% → Dab 7.33%, Cet 24.15%, Combo 5.80%) - Fewer spheres after combo; stemness markers (Oct-4, CD44, CBX-7, EZH2) down	CRC cell lines, including HT-29, Caco-2, HCT-116	Not stated	the combination of dabrafenib with cetuximab promotes apoptosis by inactivation of NF-κB pathway	the combination of dabrafenib and cetuximab results in increased antitumor activity and decreased stem cell capacities in BRAF (V600E)-mutant CRC All these results indicate that dabrafenib plus cetuximab and BCL-2 inhibitors might be another strategy for the treatment of patients with BRAF(V600E) mutation.
3	Cancer Stem Cell-Based Models of Colorectal Cancer Reveal Molecular Determinants of Therapy Resistance.	Italy	This work was financially supported by the Italian Associ- ation for Cancer Research (AIRC) with a 5 per Mille 9979 grant to Ruggero De Maria, Marco Tartaglia, and Giorgio Stassi, and an IG grant 15749 to Ann Zeuner.	We propose CSC lines as a sound preclinical framework to test the effects of therapies in vitro and in vivo and to identify novel determinants of therapy resistance	In vitro In vivo	72 h for in vitro drug-sensitivity assays; approximately 25 days for in vivo xenograft treatment; RPPA assessed at 4-60 min after cetuximab exposure; secondary transplantation monitored for 24 weeks.	- tumor growth inhibition - CSC population size - pathway activation states (RPPA)	- Flow cytometry for CSC - RPPA (40 antibodies) + Western blot to profile pathways under cetuximab. - volumes were calculated using the following formula: p/6 3 d2 3 D, where d and D represent shorter and longer tumor measurements, respectively.	untreated CSC spheroids or DMSO-treated cells for in vitro assays; vehicle-treated tumour-bearing mice for xenograft experiments.	- Mice were treated with 10 mg/kg cetuximab - Irinotecan was administered intraperitoneally weekly at the dose of 15 mg/kg. - dual PI3K/MTOR inhibitor, PF-05212384	- Untreated CSC spheroids maintained growth in vitro - Vehicle-treated xenografts continued to grow - DMSO-treated CSCs maintained viability - Untreated CSCs had baseline PI3K/AKT/mTOR, RAS/MEK/ERK, and JAK/STAT signalling	- Cetuximab reduces tumor growth - Irinotecan increases CSC proportion (by clonogenicity, ELDA) vs control and cetuximab; cetuximab alone does not enrich CSCs; combo (cetuximab+irinotecan) lowers CSCs vs irinotecan alone - In KRAS^mut cells, PF-05212384 + cetuximab shows synergy	Human primary colorectal tumor specimens used to derive CSC-enriched cultures	Not stated	Treatment of KRASwt/ cetuximab-sensitive cells with a panel of inhibitors directed against the PI3K/AKT/MTOR, RAS/MEK/ERK, and JAK/STAT pathways showed an overall sensitivity to targeted drugs, which, in several cases, was increased by combination with cetuximab. By contrast, KRASmut cells were highly resistant to the majority of targeted drugs and, as predicted by the presence of constitutively …	the combination of cetuximab and irinotecan resulted in a significantly lower percentage of CSCs as compared with irinotecan alone, indicating that cetuximab efficiently counteracts chemotherapy-induced CSC selection.
4	CHK1 inhibitor sensitizes resistant colorectal cancer stem cells to nortopsentin	Italy	this work was supported by Italian Association of Cancer Research Investigator Grant (21445) and PRIN (2017WNKSLR) to G.S., RF2018-12367044 to R.D.M. and M.T, and PON ARS01_00432 to R.D.M., I.S., P.D., and G.S.	evaluate the biological activity of the bis-indole neo-synthetic alkaloid NORA234, as an anticancer agent that efficiently targets CR-CSCs.	In vivo In vitro	mouse chemotherapy 4 weeks (weeks 6-9 after implantation), NORA234 tolerability 3 weeks.	- cell viability/proliferation - apoptosis - clonogenicity - Wnt activity - CD44v6 fraction - synergy of NORA234+CHK1i - tumor size	- Western blot for proteins - Tumor volume was calculated using the formula: largest diameter x (smallest diameter)2 x π/6	- vehicle treated mice - chemotherapy only (5-FU+oxaliplatin) comparators - healthy cells for toxicity comparison	- NORA234 (bis-indolyl thiazole nortopsentin analog) and CHK1 inhibitor rabusertib (LY2603618) - comparisons to 5-FU+oxaliplatin.	- CRC CSC show resistance to 5FU+oxaliplatin - Mouse avatars generated by subcutaneous injection of CR-CSphCs, treated with 5-FU in combination with oxaliplatin, showed a growth similar to treatment with a vehicle	- NORA234 alone: decreased proliferation, G2/M arrest, but adaptive resistance emerges - NORA234 + CHK1i (rabusertib) or CHK1 knockdown: increased apoptosis, decreased clonogenicity, depletion of CD44v6+/Wnt-high CSCs	Patient-derived CR-CSC sphere lines covering wt, BRAF-mutant, KRAS-mutant, and chemoresistant CRC, plus NOD/SCID mice (male, 6-8 weeks) for in vivo parts	Not stated	Inhibiting CHK1 blocks DDR, converting NORA234-induced damage into CSC death	CRC sphere cells (CR-CSCs) are intrinsically resistant to standard chemotherapy (5-FU + oxaliplatin) and then there is an adaptive resistance mechanism, where NORA234 (a nortopsentin analog) induces genotoxic stress → CHK1-driven DDR lets CSCs survive; blocking CHK1 restores killing (synthetic lethality)
5	Co-Colorectal cancer stem cells employ the FADS1/DDA axis to evade NK cell-mediated immunosuppression after co-cultured with NK cells under hypoxia.	China	The researchers express appreciation for the financial support from the Yunnan Provincial Department of Science and Technology-Kunming Medical Joint Special Project (No. 2017FE467(-102)) and Chongqing Dazu District Science and Technology Development project (DZKJ2024JSYJ-KWXM1006). In addition, we extend our gratitude to all the study investigators who were involved in the research, particularly …	To determine how colorectal cancer stem cells (CCSCs) evade NK-cell killing under hypoxia	In vitro	48h co-culture; 4h cytotoxicity assay; 24h DDA treatment; overnight spermine pre-treatment	- NK cell cytotoxicity against HT-29/CCSCs - NK apoptosis - NK receptors	- cytotoxicity by CCK-8 - flow cytometry for proteins - qRT-PCR for genes	- NK-92 cells cultured alone and/or HT-29 CCSCs aalone under nomoxic or hypoxic conditions; omics controls included normoxic single culture and hypoxic single culture of CCSC	mechanisms include: - FADS1 siRNA in CCSCs - Exogenous DDA rescue after si-FADS1 - Exogenous spermine on NK cells	- NK cells alone show higher cytotoxicity - CCSCs under normoxia show lower FADS1 mRNA	- reduced NK cytotoxicity after co-culture - increased NK cell apoptosis under hypoxic co-culture - increased IL-6 - FADS1 knockdown restored/increased NK-cell IFN-γ and TNF-α secretion - DDA reversed this effect and again reduced IFN-γ and TNF-α secretion	CRC cell lines such as HT-29 cells, NK-92 cells	Not stated	Under hypoxia + NK pressure, CCSCs upregulate FADS1, increasing DDA, which suppresses NK IFN-γ/TNF-α secretion and down-modulates NKG2D, weakening NK activation. Concurrently, spermine accumulation further inhibits NK cytotoxicity.	defines a mechanistic axis (FADS1 ---> DDA and spermine) by which colorectal CSCs suppress NK-cell cytotoxicity and effector cytokine
6	Colorectal cancer tumor stem cells mediate bevacizumab resistance through the signal IL-22-STAT3 signaling pathway.	China	This project was supported by the Research project plan of Medical Science in Hebei Province. No. 20210875.	Investigate how colorectal CSCs contribute to bevacizumab resistance, focusing on IL-22/STAT3 signaling, and test whether IL-22 supression restores sensitivity to bevacizumab (in vitro + in vivo)	In vivo In vitro	Xenograft monitroing: 11 days	- bavacizumab resistance/sensitivity - EMT/multidrug resistance phenotype - Stemness/CCSC markers - IL-22/STAT3 pathway activation - Tumorigenicity/tumor burden (in vivo)	- viability and proliferation by CCK-8 - qRT-PCR - Western Blot for markers - Cell sorting/CCSC enrichment - flow cytometry - Tumor volume	- cell controls: parental HCT116 vs HCT116-R - In vivo controls: Ctrl (PBS), Ctrl (Bevacizumab), Block-IL-22 (PBS), Block-IL-22(Bevacizumab)	- Bevacizumab (used to generate resistance and as therapy assays and xenografts) - mechanistic interventions: IL-22 knockdown using shRNA/lentiviral interference	Bevacizumab IC50 (parental HCT116): 6.235 microM	- Bevacizumab IC50 (HCT116): 10.588 microM (higher than parental) - With IL-22 suppression: report restored sensitivity and greater anti-tumor effect when bevacizumab + shRNA-IL-22 is used (tumor volume)	Nude mice used euthanized/dissexted with average subcutaneous tumor volume reached 1cm3	Not stated	IL-22 --> IL-22R/GP130 --> STAT3 signaling is upregulated in drug-resistant CCSCs, and IL-22 knockdown blocks this axis (and reduces stemness/angiogenesis markers)	generated a bevacizumab-resistant HCT116-R line with IC50 shift upward and EMT/MDR marker changes
7	Dual Inhibition of Myc Transcription and PI3K Activity Effectively Targets Colorectal Cancer Stem Cells.	Italy	This work was supported by the following grants: AIRC IG (21492) to M.T., RF201812367044 to M.T. and R.D.M. and PRIN (Prot. No. 2017WNKSLR) and AIRC IG (21445) to G.S.	Test whether simultaneous inhibition of MYC transcription and PI3K activity can overcome therapy resistance of colorectal cancer stem cells (CR-CSCs), including protection by the tumor microenvironment, and stabilize tumor growth regardless of mutational background.	- In vitro assays on patient-derived CR-CSphCs - In vivo xenografts in NOD/SCID mice.	in vitro drug treatments ranged from 2 h to 120 h depending on the assay; main viability/synergy assays were 72 h; clonogenic/colony assays were 21 days; sphere-forming assay was 10 days; in vivo xenograft treatment lasted 4 weeks, with secondary tumours assessed at 8 weeks	Cell viability/death, clonogenic & sphere-forming capacity, CD44v6 and MYC expression, PI3K/AKT signaling (pAKT), and xenograft tumor growth (including secondary tumor formation).	- Tumor volumes were calculated as follows: largest diameter × (smallest diameter)2 × π/6. - Flow cytometry: CD44v6-APC; viability with 7-AAD; FACS Melody cytometer. - Western blot: standard SDS-PAGE/transfer; antibodies for Myc, AKT/pAKT, etc. - In vivo volume: caliper formula; randomization and dose schedules specified.	Yes: vehicle controls in vitro and in vivo; xenografts randomized to vehicle vs treatment arms.	Primary combo: dinaciclib (CDK inhibitor --> indirectly suppresses MYC transcription) + taselisib (class I PI3K inhibitor). Dosing in mice also included regimens with vemurafenib (BRAF), cetuximab (EGFR)/trastuzumab (HER2), and BKM120/taselisib (PI3K).	- Vehicle-treated CR-CSphCs maintained viability and growth - Higher clonogenic capacity in vehicle controls - Vehicle-treated cells retained sphere-forming capacity - Baseline pathway activation - CAF-conditioned medium protected CR-CSphCs from vemurafenib-based therapy	- 4-week V+T+B (vemurafenib + trastuzumab/cetuximab + PI3K inhibitor) reduced CD44v6 and MYC in tumors (percentages reported in Figure 4B) and altered CSC/metastasis gene expression - Dinaciclib + taselisib (1 µM + 10 nM, 72 h) lowered viability across wt, KRAS- and BRAF-mutant CR-CSphCs and in MYC-amplified vs non-amplified lines; also reduced pAKT and MYC at 48 h - The combo counteracted clonog…	- Patient-derived CR-CSphCs - 6–8-week NOD/SCID mice for xenografts	Not Stated	Dual therapy downregulates MYC (via dinaciclib) and inhibits PI3K/AKT signaling (via taselisib), which overcomes CAF (tumor microenvironment) cytokine-mediated protection, shrinks the CD44v6+ CSC compartment, and impairs CR-CSC survival/clonogenicity.	- Standard targeted regimens (e.g., BRAF±EGFR/HER2±PI3K) spare CD44v6+ MYC-high cells, and tumors regrow after stopping therapy due to microenvironment-driven CD44v6/MYC upsurge. - Combining dinaciclib + taselisib reduced viability, clonogenicity, CD44v6/MYC levels, and pAKT, and stabilized xenografts without weight loss—supporting this combo as a mutation-agnostic strategy against CR-CSCs. - tum…
8	E2F7 Transcriptionally Inhibits MicroRNA-199b Expression to Promote USP47, Thereby Enhancing Colon Cancer Tumor Stem Cell Activity and Promoting the Occurrence of Colon Cancer.	China	Not stated	to investigate the correlation among E2F7, miR-199b, and USP47 and their effects on colon cancer stem cell activity.	- In vitro: SW403, SW620 cell lines - In vivo	In vitro assays ranged from 24-48 h depending on the assay; tumour sphere formation was assessed after 5-7 days; xenograft tumour growth was monitored for approximately 6 weeks.	- E2F7/miR-199b/USP47/MAPK expression - CSC fractions (ALDH1+, CD133+) - sphere formation - tumor volume/weight - resistance to 5-FU	- RT-qPCR for E2F7/miR-199b/USP47 - Western blot for USP47, MAPK (ERK1/2), p-MAPK, K48-ubiquitin - Sphere assay (ultra-low-attachment, EGF/bFGF) - In vivo volume/size	- The short hairpin RNA (shRNA) negative control	E2F7 knockdown (shE2F7), miR-199b mimic/inhibitor, USP47 knockdown, MAPK overexpression	- E2F7 is overexpressed in colon cancer tissues - ALDH1+ cells and CD133+ cells - ALDH1+ cells antagonize 5-FU/oxidative stress	E2F7 silencing lowers: - ALDH1+ and CD133+ CSC fractions and sphere formation - reduces tumor volume - reduces antagonism of 5-FU/oxidative stress	Pathologically confirmed colon cancer	Pathologically confirmed colon cancer	E2F7 represses miR-199b transcription, then disinhibits USP47 and USP47 deubiquitinates MAPK → stabilized MAPK boosts pathways linked to CSC activity (ALDH1+/CD133+, spheres) and tumorigenesis.	miR-199b might be considered as a promising therapeutic approach for treating colon cancer. However, it remains to be established if present findings generalize to broader patient populations and cancer cell lines.
9	ErbB-3 activation by NRG-1β sustains growth and promotes vemurafenib resistance in BRAF-V600E colon cancer stem cells (CSCs).	Italy, Netherlands	The work was supported by grant AIRC 15956 to VDL and by KWF grants (UvA2009-4416 and UvA2012-5735) KWF/Alpe d’Huzes program CONNECTION, MLDS focus project FP13-07 and NWO gravitation (to J.P.M.)	Test whether NRG-1β → ErbB-3 signaling sustains CSC proliferation/“stemness” and confers resistance to the BRAF-V600E inhibitor vemurafenib, and whether blocking ErbB-3 (antibody EV20) overcomes this in vitro and in vivo.	In vitro In vivo	EV20 10 mg/kg i.p. twice weekly in mice, started either 1 week post-engraftment or at ~100 mm³, with tumor volumes checked twice weekly.	Cell proliferation/viability, clonogenic/sphere-forming frequency (ELDA), surface ErbB receptors (FACS), pErbB-3/pAKT/pERK signaling (WB), xenograft tumor growth; transcriptional response to vemurafenib.	- Western blot: pErbB-3 (Y1289), pAKT (S473), pERK1/2 (T202/Y204) and totals. - ELDA (extreme limiting dilution) for clonogenic frequency. - Affymetrix microarrays + RMA/limma pipeline for gene-expression changes after vemurafenib. - Caliper tumor measurements; volume = (length × width²)/2	- In vitro: DMSO controls; vector sh4Mut vs shErbB-3; ±EGF/±bFGF; ±NRG-1β; ±EV20. - In vivo: PBS vs EV20 treatment, randomized by tumor size/onset.	Vemurafenib (BRAF-V600E inhibitor); NRG-1β (ErbB-3 ligand) to model stromal rescue; EV20 anti-ErbB-3 monoclonal antibody to block ErbB-3 activation/signaling	- Basal medium/control cells had lower proliferation - Lower/basal pAKT and pERK without NRG-1β stimulation - PBS/control cells maintained NRG-1β/ErbB-3 signalling - Control cells expressed ErbB receptors, including ErbB-3	- In vivo (EV20 10 mg/kg, biweekly): significantly delays xenograft growth whether started post-engraftment or on ~100 mm³ established tumors (t-test p < 0.05). - Addition of EGF or NRG-1β blocked/reduced vemurafenib cytotoxic activity, promoting resistance - EV20 reduced NRG-1β-induced AKT/ERK activation, clonogenicity, and vemurafenib rescue	Patient-derived colon CSC cultures, mice	Not stated	NRG-1β → ErbB-3 activation (likely via ErbB-2/ErbB-3 dimers) drives PI3K/AKT and MEK/ERK signaling that sustains CSC proliferation/clonogenicity and enables escape from BRAF-V600E blockade; EV20 blocks ErbB-3 activation, shutting down downstream survival signaling in CSCs.	Colon CSCs rely on ErbB-3 signaling. NRG-1β potently restores growth and clonogenicity under vemurafenib pressure, while anti-ErbB-3 (EV20) blocks signaling, reduces clonogenicity, and significantly delays tumor growth. Therapeutically, co-targeting ErbB-3 (and possibly broader ErbB family) with BRAF inhibition is a rational strategy to overcome CSC-driven resistance in BRAF-mutant CRC.
10	F-Box/WD Repeat Domain-Containing 7 Induces Chemotherapy Resistance in Colorectal Cancer Stem Cells	Japan	This research was funded by grants from the Ministry of Education, Culture, Sports, Science and Technology of Japan (MEXT) KAKENHI Grant Number 16K10539.	to identify the mechanism underlying colorectal cancer (CRC) chemoresistance focusing on the cell cycle mediator F-Box/WD repeat domain-containing 7 (FBXW7).	In vitro In vivo	In vivo: CPT-11 10 mg/kg i.p. every 4 days starting day 1 after cell inoculation; tumors measured twice weekly; representative endpoint day 31.	Pathologic response to pre-op therapy vs FBXW7 expression; FBXW7 and Ki-67; FBXW7 in EpCAM^high/CD44^high vs CD44^low; cell-cycle distribution, proliferation, chemo-sensitivity (5-FU, oxaliplatin, CPT-11), and xenograft growth / inhibition rate under CPT-11	- Tumor sizes were measured with calipers twice a week and the tumor volumes were calculated with the formula V= 0.5 × L × W2, where V= volume, L= length, W= width (with length greater than width). - The tumor growth inhibition rate was calculated as the percentage of the reduction of CPT-11-treated tumor volume in comparison with the tumor volumes in the mock-treated.	- Mock-treated (vehicle) - ShRNA control	Irinotecan (CPT-11) in vivo at 10 mg/kg i.p. every 4 days	- In xenografts without drug, FBXW7 knockdown tumors grew faster than controls	- evaluation at day 31: CPT-11 produced significantly higher tumor growth-inhibition rates in FBXW7-knockdown tumors vs controls	55 CRC patients receiving neoadjuvant chemotherapy or chemoradiotherapy before surgery at Kyoto University Hospital	- 6/55 patients excluded from post-treatment comparison due to inability to evaluate	- High FBXW7 expression lowers proliferation and confers chemoressitance - FBXW7 is enriched in EpCAM^high/CD44^high CSCs and regulates oncoprotein turnover, supporting a CSC-based resistance mechanism	Functionally, FBXW7 knockdown speeds the cell cycle and proliferation and heightens sensitivity to chemotherapy in vitro and improves growth-inhibition with CPT-11 in vivo.
11	Inhibition of Fas associated phosphatase 1 (Fap1) facilitates apoptosis of colon cancer stem cells and enhances the effects of oxaliplatin.	USA	Supported by a VA Merit Review grant to E.A. Eklund (BX002067).	To investigate the role of Fas-associated phosphatase 1 (Fap1) in regulating apoptosis resistance in colon cancer stem cells (CSCs) and to assess whether Fap1 inhibition (via knockdown or blocking peptide) can enhance apoptosis and sensitize CSCs to oxaliplatin treatment.	In vitro In vivo	In vivo: daily peptide dosing; oxaliplatin weekly ×3 (days 0, 7, 14); tumors measured twice weekly; survival followed up to ≈6 weeks (controls died by week 3; 80% of peptide group alive at week 6)	- Apoptosis induction in colon CSCs - tumor gowth in xenograft - CSC burden in tumors	- Flow cytometry (CD133, CD44) - Annexin V staning for apoptosis - qRT-PCR for mRNA quantification - Murine tumor volume measurements	In Vivo: PBS/VLS	- A Fap1-blocking tripeptide (SLV) - In vivo SLV: 5 mg/kg i.p. daily	- Fap1 is higher in CD133⁺ cells vs total populations in SW480/SW620 - SW620 (metastatic) has more CD133⁺ cells than SW480 (primary) - Oxaliplatin reduces total cells but increases the % of CD133⁺ cells (CSC enrichment)	- In vivo efficacy: SLV slows tumor growth vs VLS (size separation by 1.5 weeks, p<0.001); survival: 0% VLS at week 3 vs 80% SLV at week 6 - Combination: oxaliplatin + SLV further delays growth and extends survival vs oxaliplatin + VLS - CSC burden in tumors: CD133⁺CD44⁺ 25.9% --> 2.4% with SLV; total CD133⁺ 98.2% --> 64.2%. With oxaliplatin, adding SLV further lowers CD133⁺ 86.7% --> 54.1% and C…	Human cell lines: SW480 (primary tumor) and SW620 (metastatic tumor) and xenograft tumors	Not stated	Fap1 dephosphorylates Fas (blocking death-receptor apoptosis) and GSK3β (inactivating it), which stabilizes β-catenin and supports CSC programs.	Fap1 is a CSC-biased survival phosphatase in CRC. Pharmacologic blockade (SLV) or Fap1 knockdown restores Fas- and oxaliplatin-mediated apoptosis, shrinks CSC pools, slows tumor growth, and improves survival, with additive benefit when combined with oxaliplatin, supporting Fap1 as a target to overcome CSC-driven chemoresistance
12	Inhibition of the AURKA/YAP1 axis is a promising therapeutic option for overcoming cetuximab resistance in colorectal cancer stem cells.	Spain, Italy	This work was supported by the grant PI19/01231 funded by AEI and the European Union. A.R-V contract was funded by the program“CONTRATOS PREDOCTORALES DE FORMACIÓN EN INVESTIGACIÓN EN SALUD (PFIS)”, grant FI20/00213 from the Instituto de Salud Carlos III (ISC-III) and co-funded by the European Union (ERDF/ESF,“A way to make Europe”/“Investing in your future”) associated with the project PI19/0123…	To test whether inhibiting Aurora kinase A (AURKA) reduces YAP1 Ser397 phosphorylation, thereby reversing CSC traits and overcoming cetuximab resistance in CRC	In vitro In vivo	n vivo (PDX): treatments for 21 days, tumor measured 3x/week.	- YAP1 Ser397 activity; - CSCs coloby formation - tumor volume - tumor proliferation	- CCK-8 for cell viablility - Proteins for Western Blot - tumour volume was calculated using the formula V= (width2 x length)/2	Vehicle	Alisertib (AURKA inhibitor), alone or with cetuximab.	- elevated YAP1 Ser397 phosphorylation - higher expression of YAP1 targets	- Alisertib lowered c-MET by 73% (SW48) and 37% (C10) after 48 h - 21-day treatment reduced tumor growth	PDX selected from a biobank for highest YAP1 Ser397 phosphorylation before implantation.	Not stated	AURKA --> YAP1 (Ser397) phosphorylation promotes CSC-like properties that confers primary resistance to cetuximab, and that AURKA inhibition (alisertib) restores cetuximab sensitivity and suppresses CSC features (ALDH1, SOX2, c-MET) in vitro and in vivo	AURKA inhibition (alisertib) suppresses CSC traits and re-sensitizes models to cetuximab.
13	Metformin and ICG-001 Act Synergistically to Abrogate Cancer Stem Cells-Mediated Chemoresistance in Colorectal Cancer by Promoting Apoptosis and Autophagy.	China, USA	This research was funded by CA184792, CA187956, CA227602, CA072851 and CA202797 from National Cancer Institute, and National Institutes of Health.	To explore a novel therapeutic strategy using metformin along with ICG-001, a Wnt signaling inhibitor, to abrogate CSC-mediated chemoresistance in CRC.	In vitro	48 h for viability/colony/sphere assays and combination testing; 24 h for wound-healing (migration); 10 days for organoid treatments.	- cell viability - apoptosis - migration/invasion - CSC/Wnt markers and autophagy/apoptosis genes	- qRT-PCR and Western blot on cells and organoids for β-catenin, OCT4, CD44, LC3B, caspase-3	DSMO vehicle	Metformin (1–20 mM in cells; 3 mM in organoids) and ICG-001 (1–20 µM in cells; 5 µM in organoids), alone and in combination	5-FU-resistant (5FUR) cells show: - Higher CSC features: ↑CD44, OCT4, and β-catenin (gene & protein) and ↑CD44⁺ population - Enriched/activated Wnt/β-catenin signaling in 5FUR cells (IPA analysis) - Greater chemoresistance to 5-FU in spheroids and 5FUR lines	- Synergy of metformin+ICG-001: CI < 1 by isobologram; lower IC50 vs either drug alone - Increased apoptosis, decreased spheres/colonies, decreased invasion and migration vs single agents -	Human primary CRC tissues used to derive organoids	Not stated	Combination decreases Wnt/β-catenin pathway activation, which is a key pathway maintaining CSC stemness and chemoresistance; concomitantly promotes apoptosis and autophagy	Metformin + ICG-001 synergistically overcomes CSC-mediated 5-FU resistance in CRC cells and patient-derived organoids by targeting Wnt/β-catenin and driving apoptosis/autophagy—supporting this low-cost combination as a potential adjuvant strategy with chemotherapy.
14	Natural flavonoid Orientin restricts 5-Fluorouracil induced cancer stem cells mediated angiogenesis by regulating HIF1α and VEGFA in colorectal cancer.	India	This research was supported by a grant from Science and Engineering Research Board (CRG/2021/007813) and Indian Council of Medical Research (File no: 45/02/2022-DDI/BMS and Proposal ID: IIRP-2023-3962).	To test whether Orientin (a plant flavonoid) can counteract 5-FU-induced enrichment of colorectal cancer stem cells (CSCs) and CSC mediated angiogenesis, while reducing 5-FU toxicity	In vitro In vivo	drugs given for 10 days with assessments on day 11 and survival follow-up. A separate Orientin-only toxicity was 28 days	- CSC stemness - angiogenesis - tumor growth and survival - ROS	- Flow cytometry for markers - Western blot, ELISA for proteins - MTT viability	Vehicle controls, + orientin only, 5-FU only, or combination	Orientin (5 mg/kg/day IV) alone or in combination with 5FU (5 mg/kg IV every other day) in mice	5-FU increased CSCs and upregulated HIF1α and VEGFA, therefore more angiogenesis and enriched CSCs	Orientin (especially Orientin+5FU) reduced CSCs and stemness markers, suppressed HIF1α/VEGFA, inhibited angiogenesis, shrank tumors and extended survival	CRC cell lines, BALB/c mice	Not stated	According to our findings Orientin treatment also significantly decreases expression of NF-ĸB in CSCs (Fig. 6). These findings indicated that Orientin inhibits activity of HIF1α, which in turn decreases expression of NF-ĸB. As a consequence, expression of HIF1α gets decreased via this feedback loop existing between NF-ĸB and HIF1α in CSCs which in turn decreases expression of VEGFA resulting in i…	- 5FU enriches CSCs and pro-angiogenic signaling, BUT Orientin+5FU reverses this, cutting CSC load and angiogenesis and reducing tumor volume - Orientin targets HIF1α ---> VEGFA (and NF-κB feedback), explaining the anti-angiogenic and anti-CSC effects	natural compound
15	Preclinical investigation of ovatodiolide as a potential inhibitor of colon cancer stem cells via downregulating sphere-derived exosomal β-catenin/STAT3/miR-1246 cargoes.	Taiwan, China	Yan-Jiun Huang and Jing-Wen Shih were supported by the research fund provided by Taipei Medical University (Grant number: 108TMU-TMUH-26). Yan-Jiun Huang was additionally supported by the research grant from the Ministry of Science and Technology, Taiwan (MOST, 108-2314-B-038-013).	To test whether ovatodiolide (OV) can inhibit colon cancer stem cells	In vitro In vivo	Tumorspheres were generated over 5-7 days; most exosome co-culture and viability assays lasted 48 h; migration assay involved 12 h exosome exposure followed by 12 h migration; colony formation was assessed after 1 week; in vivo xenograft outcomes were followed for approximately 8 weeks after tumour injection.	- tumor growth in vivo - CSC traits (5-FU resistance) - pathway resistance	- TOP/FOP TCF luciferase reporter for pathway - Western blot for proteins	Vehicle/5-FU-only controls in vivo	Ovatodiolide (10 mg/kg, 5x/week) alone or combined with 5-FU (10 mg/kg, 3x/week) in xenografts	- Tumorsphere exosomes (Exosp) increased 5-FU resistance - sphere formation - CSC stemmness	- OV lowered pathways and miR-1246 - in vivo OV (+/- 5-FU) reduced tumor growth, improved survival	human CRC lines (HCT116, HT29) and NOD/SCID mice	Not stated	OV reduces CSC/TME signaling by downregulating tumorsphere-derived β-catenin/STAT3/miR-1246. It also suppresses β-catenin activity.	tumorsphere-derived exosomes from CRC CSCs increase 5-FU resistance and pro-tumor traits via β-catenin/STAT3/miR-1246. Treatment with ovatodiolide (OV) reduces this and diminishes the exosome-mediated 5-FU resistance mechanism.
16	Pregnane X-receptor promotes stem cell-mediated colon cancer relapse.	France, Spain, Australia	We thank P. Crespy for his technical expertise and lab management, C. Duperray (IRBM, Montpellier) and M. Boyer (IGMM, Montpellier) from the Montpellier RIO Imaging platform for flow cytometry experiments, and M. Asari for her help in figure design. This work was supported by Grants from the Labex EpiGenMed and Université de Montpellier (F.R), Association pour la Recherche contre le Cancer (#1692…	Determine whether the nuclear receptor PXR (NR1I2) is a driver of colorectal cancer stem-cell (CSC) self-renewal/chemoresistance and post-chemotherapy relapse, and test whether suppressing PXR reduces CSC traits and delays recurrence	In vitro In vivo	tumors randomized at day 20 ( when reached 100 mm3), then Folfiri or vehicle twice weekly for 4 weeks; partial harvest at day 48; remaining mice followed 7 weeks off-treatment	- CSC traits - cell survival to Folfiri - tumor growth and recurrence-free survival (time to reach 1000 mm3)	- RT-qPCR & Western blot for genes/proteins - Xenograft tumor volume/time-to-endpoint and Kaplan-Meier analyses	- shLUC (non-target) controls for shPXR - EIF1α-eGFP controls for reporter assays - vehicle in mice	Genetic PXR inhibition (shRNA/siRNA) under chemotherapy stress	- PXR was higher in CSC-enriched spheroids and ALDHbr cells than in 2D/adherent cells or ALDHlo cells - CSC-enriched cells showed higher ALDH1A1, Oct-4, LGR5, CYP3A4, and ABCG2 expression	- siPXR reduced chemotolerance in ALDH^br cells - shPXR lowered ALDH^br% and sphere-forming potential - PXR knockdown delayed relapse and reduced tumor-initiating potential	CRC cell lines, including DLD1, HT29, SW620, T84, SW480, LS174T, HTC116	Not stated	PXR, a nuclear receptor controlling drug-metabolizing enzymes, regulates CSC-resistance network and post-chemotherapy tumor recurrence. Inhibiting PXR deletes CSC traits and prevents chemotherapy-driven CSC enrichment	PXR activity in CSCs drives chemoresistance and post-treatment relapse, and PXR knock-down sensitizes CSCs to FOLFIRI (5-FU+SN38) in vitro and in xenografted mice
17	Tailoring a novel colorectal cancer stem cell-targeted therapy by inhibiting the SMYD3/c-MYC axis.	Italy	This research was funded by the Italian Ministry of Health“Starting Grant” SG-2019-12371540 to P.S.,“Ricerca Corrente 2022–2024” to C.F.;“Ricerca Corrente 2022 2024” to V.D.;“Ricerca Corrente 2023–2025” to V.G.; by the Italian Association for Cancer Research (AIRC) IG-23794 to C.S. and IG19172 to A.D.R., an AIRC Fellowship for Italy to M.L.S. (ID26678-2021) and an AIRC Fellowship for Italy to E.D…	To demonstrate that SMYD3-dependent methylation of c-MYC sustains CRC-SC traits and to test whether pharmacologic SMYD3 inhibition suppresses CSC features and tumor growth (alone and with 5-FU), thus proposing a CSC-targeted therapy	In vitro In vivo	- Xenograft EM127 treatments: daily for 12 days once tumors were measurable - Metastasis models: EM127 for 7 days starting 24 h post-inoculation, or 12 days starting day 30	- CSC proliferation - Apoptosis - CSC marker and c-MYC target gene expression - tumor volume - metastatic burden	- Flow cytometry for ki-67 - Caliper measurement tumor volume	Vehicle control/ single agents (EM127, 5-FU, or both)	EM127, a SMYD3 inhibitor . Alone or combined with 5-FU	- higher proliferation and lower apoptosis - ki67 80% - tumor growth wih minimal regression	- EM127 lowered tumor volume over 12 days and reduced Ki67 to 40% - Combination therapy: EM127+5-FU further reduced tumor growth vs either agent alone in both HCT-116 and patient-derived CRC-SC xenografts	Patient-derived CRC-SC lines and organoids and mice	Not stated	SMYD3 methylates c-MYC at K158/K163, maintaining CSC transcriptional programs. EM127 reduces c-MYC K158/K163 methylation, down-regulates c-MYC stemness targets, and triggers apoptosis ---> suppress CSC traits	SMYD3 methylates c-MYC to maintain CRC stemness and promotes 5-FU chemoresistance. Inhibiting SMYD3 with EM127 restores 5-FU sensitivity in patient-derived CRC-CSCs and xenografts
18	The Combination of PF-543 and TRAIL Effectively Induces Apoptotic Cell Death and Inhibits Stem Cell-Like Properties Through the SPHK1/S1PR1/STAT3 Pathway in TRAIL-Resistant Colorectal Cancer Cells.	South Korea	This work was supported by the National Research Foundation of Korea (NRF) grant funded by the Korea government (MSIT; grant no. 2022R1F1A1064215) and the Fund of the Biomedical Research Institute of Jeonbuk National University Hospital.	Test whether PF-543 (SPHK1 inhibitor) can overcome acquired TRAIL resistance in CRC cells (HCT116-TR), and define ythe machanism, including effects on apoptosis, EMT/aggressiveness, and stem-like properties via SPHK1/S1PR1/STAT3 signaling	In vitro	- generation of TRAIL-resistant cells for 2 weeks; - drug treatment duration for 24h - colony formation 14 days; - tumorspheres 10 days	- cell viability/sensitivity - apoptosis - long term survival - TRAIL receptor biology - migration/invasion - EMT markers	- MTT assay for viability - Flow cytometry - colony formation assay - western blot for proteins - scratch assay - tumorsphere assay	- untreated controls - single-agent controls: TRAIL-alone vs PF-543 alone vs combination - siRNA controls	- TRAIL (recombinant human TRAIL) - PF-543 (SPHK1 inhibitor), commonly 10 microM	Apoptosis: - TRAIL alone: 16.91+- 1.44% - PF-543 alone: 13.4+- 3.50%	combination: 75.67 +-5.86% for apoptosis and invasion has also been decreased in combination	TRAIL-resistant line created via repeated exposure	Not stated	- SPHK1 --> S1PR1 --> STAT3 (PF-543 reduces SPHK1/p-SPHK1, decreases p-STAT3) - TRAIL receptoe regulation: PF-543 dowregulates ScR1 (decoy receptor) and upregulates DR5 (death receptor) increasing TRAIL sensitivity	PF-543+TRAIL synergistically kills TRAIL-resistant CRC cells by markedly increasing apoptosis Combination therapy reduces metastatic traits and stem cell-like properties, supporting CSC-relevanant resistance model
19	The dopamine transporter antagonist vanoxerine inhibits G9a and suppresses cancer stem cell functions in colon tumors.	Canada	This work was supported by grants from the Cancer Research Society (22778, 24039 and 942363 to Y.D.B.), the Ontario Ministry of Research, Innovation and Science (ER17-13-012 to Y.D.B.), the CIHR (PJT-17354 and 201302MFE-300637-197755 to Y.D.B.) and the Natural Sciences and Engineering Research Council (RGPIN-2018-06521 and DGECR-2018-00029 to Y.D.B.). The GEMb facility is supported by CFI-36490, …	To identify a clinically safe compound that can target CCSCs functions by downregulating G9a (EHMT2), and to show how DAT antagonism (vanoxerine) affects CSC biology and tumor immune response.	In vitro In vivo	In vivo: start day 7 after injection, then daily i.p. dosing for 10 days	- CSC stemmness (markers) - Tumor-initiating capacity (organoid formation frequency etc) - Tumor growth - Epigenetic state --> G9a expression	- ImageXpress Pico for organoid count - Tumor volume by caliper - qPCR	- Vehicle controls: DMSO for in vitro/ex vivo - genetic controls	Vanoxerine (VXN) - dopamine transporter antagonist used to downregulate G9a and supress CSC functin	- higher expression of CSCs markers - higher tumor growth and higher tumor gormation frequency - higher organois formation frequency	- downregulation of CSC-enrichment genes (LGR5, PROM) and lower stemmness index (mRNAsi) - reduced primary tumor growth	Primary healthy and colorectal tumor samples obtained with informed consent under ethics approval	Not stated	DAT/SLC6A3 antagonism or knockdown downregulated G9a/EHMT2, impairing colon CSC self-renewal and tumour-initiating function. Mechanistically, vanoxerine reduced AKT phosphorylation and Nur77-mediated EHMT2 transactivation, and was associated with increased DNA methylation at the EHMT2 promoter.	- VXN is a cancer-selective downregulator of G9a that suppresses colon CSC functions - VXN disrupts CRC stemness networks
20	The Targeting of MRE11 or RAD51 Sensitizes Colorectal Cancer Stem Cells to CHK1 Inhibition.	Italy	This work was supported by the Associazione Italiana per la Ricerca sul Cancro (AIRC, IG 2017 grant number 20417 to IV; AIRC 5 × 1000 grant number 9979 to RDM; Start-Up 2016 #18418 to AS), Ministero Italiano della Salute (RF_RF-2018-12367044 to RDM; RF_GR-2013-02357273 to AS). IV is also supported by a startup grant from the Italian Institute for Genomic Medicine (Candiolo, Turin, Italy) and Comp…	To identify druggable DDR targets that sensitize patient-derived colorectal CSCs to the CHK1/2 inhibitor prexasertib, and define the mechanism	In vitro	CRC-SCs were treated for 72-96 h for viability/proliferation assays; mechanistic assays were mainly assessed at 24-48 h; 3D tumoursphere effects were assessed after 48 h or monitored by live videomicroscopy for up to 67 h	- CRCSC viability - replication stress and DNA damage - cell-cycle distribution - apoptosis activation	- western blot:pRPA32/RPA32, cleaved PARP1, MRE11/RAD51 - flow cytometry: DAPI DNA content - Immunofluorescence microscopy	- untreated control - monotherapy: prexasertib alone, B02 alone, mirin alone - combination therapy: prexasertib + B02; prexasertib + mirin	Prexasertib (CHK1/2 inhibitor)	- prexasertib alone: incomplete killing in resistant CRC-SCs. B02/mirin alone minimal effect - prexasertib is limited in increasing damage when used alone - monotherapies show little shift in aberrant mitosis - monotherapies = low caspase-3 activation/PARP1 cleavage	- Prexasertib + B02 or prexasertib + mirin --> marked sensitization and lower viability across resistant, sensitive, and intristically resistant CRCSC lines	- human-derived models	videomicroscopy sphere-tracking excluded spheres too close to others, undergoing excessive fusion, too small, unclear fate or dying within first 12 h.	Targeted DDR nodes RAD51 or MRE11 to increase replication stress, then CHK1/2 inhibition (prexasertib) abrogates checkpoints --> premature mitotic entry with damage --> mitotic damage --> caspase dependent apoptosis	- RAD51 and MRE11 are identified as sensitizing targets that markedly enhance CRCSC killing by prexasertib - sensitization occurs via lethal replication stress and checkpoint failure, forcing damaged cells into aberrant mitosis
21	Therapeutic Targeting of Cancer Stem Cells Prevents Resistance of Colorectal Cancer Cells to MEK Inhibition.	USA	This research was supported by a grant CA216413 from National Institutes of Health.	To model acquired resistance of KRASmut and BRAFmut colorectal cancer spheroids to MEK inhibition and determine whether targeting CSC phenotypes can prevent adaptive resistance and invasiveness; identify an effective combination strategy	In vitro	Spheroids formed for 48 h; cyclic drug treatments used 4-day treatment and 4-day recovery phases, usually over 16 days for two cycles; invasion was assessed 5 days after collagen embedding; clonogenicity was assessed after 8-10 days.	- drug resistance - CSC features: markers - compensatory signaling under MEK inhibition - invasiveness - drug combination effectiveness	- qPCR: gene expression - Western blot for proteins - Prestoblue: viability - ImageJ: spheroid size and volume	- vehicle control - single agent vs combination	Trametinib (MEK inhibitor)	- Untreated spheroids continued growing - Baseline CD166 and ALDH1A3 expression - Baseline PI3K/Akt, JAK/STAT, and Wnt pathway activity - Baseline CSC marker expression/invasion	- MEK inhibition increased CD166 and ALDH1A3 expression, suggesting CSC enrichment - MEK inhibitor-treated cells showed increased colony-forming efficiency - MEK inhibition activated PI3K/Akt, JAK/STAT, and Wnt signalling pathway - Wnt inhibition did not block CSC enrichment; STAT inhibition reduced invasion but still increased CSC markers	Not stated	Not stated	- cyclic MEK inhibition induces feedback activation of PI3K/Akt, JAK/STAT, and Wnta pathways and plasticity driven CSC phenotype alongise invasion markers - adding mithramycin A to trametinib suppresses CSC markers and simultaneously dampens multiple compensatory pathways + EMT programs, preventing invasion and maintainig drug sensitivity	- cyclic MEK inhibition in CRC spehroids produces a reproductive adaptive resistance phenotype with feedback signaling + CSC marker induction + increased invasion - duabl pathway inhibition is generally insufficienyt to suppress CSC phenotypes an/or invasion - Trametinib + mithramycin A is identified as a combinationthat prevents CSC phenotype
22	Up-regulation of stem cell markers by P21-activated kinase 1 contributes to 5-fluorouracil resistance of colorectal cancer.	Australia	This work was supported by grants from the National Health and Medical Research Council of Australia (1041831, GB/AS; 1020983, GB), and the Austin Medical Research Foundation (He2013, He2015).	To determine whether PAK1 activity regulates colorectal CSC markers, whther this affects tumorigenesis, and whther it contributes to 5-FU resistance, including whether PAK1 inhibition sensitizes CRC to 5-FU	In vitro In vivo	- Sphere formation assay: 9 days - HCT116 xenograft + 5-FU: day 4 to day 21 - PF-3758309 xenografts: either from day 4 for 3 weeks or from day 15 for 2 weeks - SW480 VO vs CA-PAK1 xenografts + 5-FU: start at day 5 for 10 days	- resistance/sensitivity to 5-FU - CSC features - tumoregenesis - PAK1 activity	- westtern blot - immunofluorescnce - proliferation - cell counting - xenograft tumor volume by caliper measurement	- vehicle controls - vector-only - single agent vs combination	- 5-FU - PAK inhibitors (PF-3758309 and FRAX-597) - genetic modulation: PAL1 shRNA knockdown	- control tumors grow progressively - 5-FU reduces proliferation and sphere formation to a baseline extent - VO tumors respond to 5-FU (growth inhibited)	- After PF-3758309: tumor growth stops during treatemtn, tumor weight 38% of control, CSC markers decrease - After adding PAK1i to 5-FU --> stronger inhibition of proliferation and greater suppression of sphere formation than 5-FU alone	Not stated	Not stated	- PAK1 activation increases CSC marker expression and drives a CS44 isoform shift (loCD44-->hiCD44), increasing tumorigenicity and reducing sensitivity to 5-FU - PAK1 inhibition reduces CSC markers/pPAK1 and sensitizes CRC cells and xenografts to 5-FU	- PAK1 positively regulates CSC markers and tumorigenesis - 5-FU-treated tumors show increased CSC markers + increased PAK1 activity
23	Upregulation of miR-199a/b contributes to cisplatin resistance via Wnt/β-catenin-ABCG2 signaling pathway in ALDHA1(+) colorectal cancer stem cells.	China	The author(s) received no financial support for the research, authorship, and/or publication of this article.	To determine whether miR-199a/b drives cisplatin resitance in colorectal CSCs and define the mechanism, focusing on miR-199a/b --> Gsk3B --> Wnt/B-catenin --> ABCG2 signaling	In vitro In vivo	Primary spheres formed over 2-4 weeks and were passaged ≥10 times; in vitro cisplatin viability assays used 24 h exposure; xenograft experiments were followed for approximately 35 days, with drug treatment given every 5 days for three cycles.	- cisplatin resistance/sensitivity in CSC enriched cells - CSC validation of ALDHA1+ cells - miR-199a/b expression - mechanistic pathway markers	- flow cytometry - sphere assays - MTT assays - qPCR - luciferase reporter assay - western blot - xenograft tumor measurement - apoptosis assay	in vivo vehicle controls	- cisplatin tested against ALDHA1+ CSCs and xenografts	ALDHA1+ cells: - were more resistant to cisplatin - formed more resistant and self-renewing cells - showed stronger tumor initiation capacity and tumorigenicity	- Knockdown of miR-199a/b with antagomirs sensitized ALDHA1+ CCSCs to cisplatin via apoptosis - Upon cisplatin treatment, xenograft tumors in antagomir-199a/b and si-ABCG2 groups were smaller than control groups	Patient samples	Not stated	miR-199a/b upregulation in ALDHA1+ cells --> direct suppression of Gsk3B --> activation of Wnt/B catenin pathway --> increased ABCG2 --> cisplatin resistance in ALDHA1+ colorectal CSCs	- ALDHA1+ cells from primary CRC behave like CSCs and are more resistant to cisplatin than ALDHA1- cells - Knockdown of miR-199a/b or ABCG2 sensitizes ALDHA1+ CCSCs to cisplatin and increases apoptosis both in vitro and in vivo
24	Veliparib (ABT-888), a PARP inhibitor potentiates the cytotoxic activity of 5-fluorouracil by inhibiting MMR pathway through deregulation of MSH6 in colorectal cancer stem cells.	India	No funding	To test whether veliparib can sensitize MMr-proficient colorectal CSCs to 5-FU by disbaling mismatch repair (MMR) via PARP1-MSH6 axis disruption, leading to accumulation of 5-FU-induced mismatches, S-phase arrest, and apoptosis	In vitro In vivo	PDX: tumors monitored every alternate day for 55 days; treatment began after 25 days of implantation and continued alternate day for 30 days.	- cytotoxicity, viability and IC50 - apoptosis -DNA damage accumulation - cell-cycle effects - tumor response in vivo: volume and body weight	- MTT assay for viability - western blot - alkaline comet assay for DNA damage - tumor volume measurement by caliper	- untreated controls - PBS controls - 5-FU alone	- 5-FU - Veliparib	- cell lines had high CD133 and CD44 positivity - Ki67 increased about 3 folds - MMR proteins were highly expressed	- apoptosis rate in combination group increased significantly - BAX/BCL-XL ratio increased about 14-times after combination compared with 5-FU alone - strong downregulation of MMR proteins - combinational treatment reduced tumor volume and improved weight	Histologically confirmed adenocarcinoma of colon/rectum, recurrent CRC, metastasis	- prior multiple cycles of 5-FU for metastatic disease, any 5-FU combinatino therapy used; MMR gene mutation	The primary mechanism is inhibition of the MMR pathway through disruption of PARP1-mediated PARylation and deregulation of MSH6 5-FU creates DNA mismatches in MMR-proficient CRC CSCs Normally, PARylated PARP1 interacts with MSH6, helping recruit/activate the MMR machinery ABT-888 blocks PARP1 PARylation Without PARylation, PARP1 cannot interact with MSH6 This shuts down MMR signaling, causing mis…	- ABT-888 alone was not strongly cytotoxic, but it strongly sensitized CRC-CSCs to 5-FU - The combination caused more DNA damage, more apoptosis, and greater cell death than either drug alone - The combination produced marked S-phase arrest in MMR-proficient CRC-CSCs 5-FU + ABT-888 is a promising preclinical strategy for killing MMR-proficient colorectal CSCs by combining DNA damage with MMR inhi…
25	ZNF217-activated Notch signaling mediates sulforaphane-suppressed stem cell properties in colorectal cancer.	China	This work was supported by grants from the National Natural Science Foundation of China (No. 82103816, No. 82073527), and the Natural Science Foundation of Jiangsu Province (No.BK20210538).	to investigate how sulforaphane (SFN) suppresses colorectal CSCs properties and tumorgenicity, and whether this effect is mediated via ZNF217/Notch1 axis.	In vitro In vivo	Sphere treatment: 5 days transfection incubation: 48 hours mouse acclimatization: 7 days before transplant in vivo endpoint: mice sacrificed on day 17 when tumor reached 10 mm diameter	- sphere size and sphere - CSC marker expression: CD133, CD44, Lgr5, EpCAM - ZNF217/Notch1 axis expression: ZNF217, Notch1, Hes1, NICD - Tumor volume and weight - CD133+ cell fraction	- sphere-forming assay - flow cytometry - qRT-PCR for ZNF217 and Notch1 mRNA - Western blot for CD133, CD44, EpCAM - Dual luciferase reporter assay - Immunohistochemistry	0.1% DMSO as treatment control vector control for ZNF217 overexpression siControl for siRNA knockdown experiments	sulforaphane (SFN)	- ZNF217 is overexpressed in CRC tumor tissues compared to normal - CSC markers were elevated - ZNF217 overexpression increased sphere formation and CSC marker expression - ZNF217 correlated with Notch1 and activated Notch signaling	- ZNF217, Notch1, NICD and Hes1 decreased in dose-dependent manner - SFN reduced sphere formation and stemness - SFN reduced expression of CD133, CD44, Lgr5, EpCAM - 3/10 mice fomed tumors (in control), 0/10 in SFN-treated mice	- CRC cell lines (HCT116 and SW480) - female BALB/c nude mice, 4 w old	Not stated	- ZNF217/Notch1 signaling axis is affected. - ZNF217 directly targets Notch promoter, increasing its transcription --> activates Notch signaling --> promotes CSC properties (self renewal and CSC marker expression) - SFN suppresses this axis	- ZNF217 is upregulated in CRC and CSC enriched spheres - ZNF217 promotes CSC properties - SFN suppresses colorectal CSC stemness and tumorgenicity by downregulating ZNF217/Notch1 axis both in vivo and in vitro
26	ΔNp63α mediates sulforaphane suppressed colorectal cancer stem cell properties through transcriptional regulation of Nanog/Oct4/Sox2.	China	This work was supported by grants from the National Natural Science Foundation of China (No. 82103816, No. 82073527, No.81773431), the Natural Science Foundation of Jiangsu Province (No.BK20210538), the Science and Technology Development Funding of Nanjing Medical University (NMUB2020036), the Project of “Nursing Science” Funded by the Priority Discipline Development Program of Jiangsu Higher Edu…	to investigate the role of ΔNp63α in colorectal cancer stem cells and to determine whether sulforaphane (SFN) suppresses colorectal CSC properties via Nanog/Oct4/Sox2 axis.	In vitro In vivo	luciferase assay: 48 h after transfection 7 days after transplant, then treatemtn for 4 weeks	- stemness, self renewal - CSC marker expression - ΔNp63α expression - stemness transcription factors: Nanog, Oct4, Sox2 - xenograft growth and tumor weight	- sphere-forming assay - qRT-PCR for Nanog, Oct4, Sox2 and CSC markers mRNA - Western blot for Np63α, Nanog, Oct4, Sox2, CD133, CD44, Lgr5, EpCAM - Dual luciferase reporter assay - tumor volume calculation: length × width × width / 2	0.1% DMSO as SFN-free control in vitro vector control for Np63α overexpression siControl for siRNA knockdown experiments 0.9% sodium chloride solution as in vivo control	sulforaphane (SFN)	- Np63α was elevated in sphere formin colorectal cancer cells - sphere forming assays also showed increase in CD133, CD44, Lgr5, and EpCAM - Nanog, Oct4, and Sox2 were elevated in sphere-forming cells	- Np63α, Nanog, Oct4, and Sox2 were downregulated in a dose-dependent manner in vitro - SFN suppressed sphere formation ability, and this effect was reversed by Np63α overexpression - SFN reduced CSC marker expression: CD133, CD44, Lgr5, EpCAM - SFN inhibited xenograft growth after 4 weeks	- CRC cell lines (HCT116 and SW480) - Female BALB/c nude mice	Not stated	- Np63α acts as a transcriptional regulator - Np63α increases expression of Nanog, Oct4, and Sox2, which are core stemness genes - SFN suppresses Np63α, which then lowers Nanog/Oct4/Sox2 and reduces CSC properties	- Np63α is overexpressed in sphere-forming colorectal cancer cells, indicating association with CSC stemness - Np63α overexpression promotes CSC properties, while its knockdown inhibits them - Np63α transcriptionally activates Nanog, Oct4, and Sox2 - SFN suppresses Np63α, Nanog, Oct4, and Sox2 in a dose-dependent manner - SFN inhibits colorectal CSC properties by suppressing the Np63α/Nanog/Oct4/…

## Sheet: Bias  Depression (dichotomous)
Title	Author	Year	D	N	Region	Income	Specialties	Measure	Outcome of interest	Country
Traumatic stress in Egyptian doctors during COVID-19 pandemic	Abdeen et al	2022	113	124	North Africa	lower middle-income	Mixed	PHQ	D	Egypt
Prevalence of Burnout, Depression, Anxiety, Stress, and Hopelessness Among Healthcare Workers in COVID-19 Pandemic in Turkey	Akova et al.	2022	211	569	Western Asia	upper middle-income	Mixed	DASS	B and D	Turkey
Psychosocial Impact of COVID-19 on Healthcare Workers: A cross-sectional survey from Pakistan	Ali et al.	2022	222	263	South Asia	lower middle-income	Mixed	PHQ	D	Pakistan
Stress, anxiety and depression among healthcare workers facing COVID-19 pandemic in Egypt: a cross-sectional online-based study	Aly et al.	2021	297	316	North Africa	lower middle-income	Mixed	PHQ	D	Egypt
Burnout, Job Satisfaction, and Psychological Symptoms Among Emergency Physicians During COVID-19 Outbreak: A Cross-Sectional Study	Bahadirli et al.	2021	295	331	Western Asia	upper middle-income	Mixed	DASS	B; JS; D	Turkey
Impact of COVID-19 pandemic on the sleep quality of medical professionals in Brazil	Brito-Marques et al.	2023	219	308	South America	upper middle-income	Mixed	PHQ	D	Brazil
The Evaluation of Knowledge, Attitudes, Depression and Anxiety Levels among Emergency Physicians during the COVID-19 Pandemic	Caliskan et al.	2020	180	290	Western Asia	upper middle-income	Mixed	HADS	D	Turkey
Influencing Factors Associated With Mental Health Outcomes Among Dental Medical Staff in Emergency Exposed to Coronavirus Disease 2019: A Multicenter Cross-Sectional Study in China	Chen et al.	2021	375	808	East Asia	upper middle-income	Mixed	PHQ	D	China
Depression, anxiety, and burnout among psychiatrists during the COVID-19 pandemic: a cross-sectional study in Beijing, China	Dong et al.	2023	187	564	East Asia	upper middle-income	Psychiatrists	PHQ	B, D	China	no information on healthcare setting
The Impact of COVID-19 Pandemic on Practice Patterns and Psychological Status of Ophthalmologists in Turkey	Durmaz et al.	2021	234	360	Western Asia	upper middle-income	Ophthalmologists	DASS	D	Turkey
Mental health of frontline healthcare workers exposed to COVID-19 in Egypt: A call for action	Elkholy et al.	2021	353	457	North Africa	lower middle-income	Mixed	PHQ	D	Egypt
Implication of COVID-19 on the mental health of Egyptian dermatologists: A cross-sectional study	Elsaie et al.	2021	299	415	North Africa	lower middle-income	Dermatologists	DASS	D	Egypt
Doctors' Mental Health in the Midst of COVID-19 Pandemic: The Roles of Work Demands and Recovery Experiences	Fauzi et al.	2020	325	1050	East Asia	upper middle-income	Mixed	DASS	D	Malaysia
Depression and anxiety symptoms and perceived stress in health professionals in the context of COVID-19: Do adverse childhood experiences have a modulating effect?	Fernandez-Arana et al.	2022	241	542	South America	upper middle-income	Mixed	PHQ	D	Peru
Psychological Distress Among Healthcare Professionals During the Early Stages of the COVID-19 Outbreak in Low Resource Settings: A Cross-Sectional Study in Bangladesh	Hossain et al.	2021	173	203	South Asia	lower middle-income	Mixed	PHQ	D	Bangladesh
Mental Health of Physicians During COVID-19 Outbreak in Bangladesh: A Web-Based Cross-Sectional Survey	Khatun et al.	2021	39	114	South Asia	lower middle-income	Mixed	PHQ	D	Bangladesh
Depression, Anxiety, Stress, and Their Associations With Quality of Life in a Nationwide Sample of Psychiatrists in China During the COVID-19 Pandemic	Li et al.	2022	1011	3783	East Asia	upper middle-income	Psychiatrists	DASS	D	China
Chinese hospital staff in anxiety and depression: Not only comfort patients but also should be comforted - A nationwide cross-sectional study	Mei et al.	2024	1120	5284	East Asia	lower middle-income	Mixed	PHQ	D	China	no information on public healthcare setting
Mental health among healthcare workers during the prolonged COVID-19 pandemic: A cross-sectional survey in Jilin Province in China	Ning et al.	2022	795	3373	East Asia	upper middle-income	Mixed	DASS	D	China
Effect of the COVID-19 pandemic on the mental health, daily and occupational activities of otolaryngologists and allergists in Colombia: a national study	Pérez-Herrera et al.	2021	45	133	South America	lower middle-income	Mixed	PHQ	D	Colombia
Prevalence of Depression, Anxiety, Distress and Insomnia and Related Factors in Healthcare Workers During COVID-19 Pandemic in Turkey	Şahin et al.	2020	729	939	Western Asia	upper middle-income	Mixed	PHQ	D	Turkey
Economic and Professional Impact of The Covid-19 Pandemic and Prevalence of Depression and Anxiety on Shoulder and Elbow Surgeons in Brazil	Silva et al.	2023	31	119	South America	upper middle-income	Shoulder and Elbow Surgeons	PHQ	D	Brazil
Psychological impacts of COVID-19 on Vietnamese health workers over the prolonged restricted COVID-19 responses: a cross-sectional study	Tran et al.	2023	344	503	East Asia	lower middle-income	Mixed	PHQ	D	Vietnam
Levels and Predictors of Anxiety, Depression, and Burnout Syndrome in Physicians During the COVID-19 Pandemic	Tuna et al.	2021	171	406	Western Asia	upper middle-income	Mixed	HADS	D, B	Turkey
Mental health issues and psychological risk factors among Paraguayan healthcare workers during the COVID-19 pandemic	Villalba-Arias et al.	2023	181	432	South America	upper middle-income	Mixed	PHQ	D	Paraguay
Psychological impact of Covid-19 pandemic among the Healthcare workers in a North-Eastern state of India	Visi et al.	2022	74	100	South Asia	lower middle-income	Mixed	PHQ	D	India	no information on public healthcare setting
Depression and its relationship with quality of life in frontline psychiatric clinicians during the COVID-19 pandemic in China: a national survey	Zhang et al.	2021	2999	10516	East Asia	upper middle-income	Psychiatrists	PHQ	D	China
				32302
				32302

## Sheet: Bias Burnout (dichotomous)
Study	Author	Year	N	EE	EEThresh	DP	DPThresh	PA	PAThresh	Region	Income	Specialty
Burnout level in Pakistani dentists during COVID-19 pandemic: Cross-sectional national study	Ahmad et al.	2023	282	134	>27	65	>13	83	<31	South Asia	lower middle-income	mixed
Prevalence of Burnout, Depression, Anxiety, Stress, and Hopelessness Among Healthcare Workers in COVID-19 Pandemic in Turkey	Akova et al.	2022	569	173	>28	120	>13	362	<23	Western Asia	upper middle-income	mixed
Burnout, Job Satisfaction, and Psychological Symptoms Among Emergency Physicians During COVID-19 Outbreak: A Cross-Sectional Study	Bahadirli et al.	2021	331	236	>18	183	>10	81	<21	Western Asia	upper middle-income	emergency physicians
Factors Influencing Burnout Syndrome and Depression in Dentists across Various Institutions	Ciğerim et al.	2024	290	266	>18	192	>10	220	<21	Western Asia	upper middle-income	dentists
Job satisfaction, Career Burnout, and Work-Related Well-Being Prevalence among Orthopedic Surgeons: A Nationwide Study	Ebrahimpour et al.	2023	456	141	>27	216	>10	277	<33	South Asia	upper middle-income	orthopedic surgeons
Burnout Impact of COVID-19 Pandemic on Health-Care Professionals at Assiut University Hospitals, 2020	Elghazally et al	2021	201	71	>30	142	>12	53	<33	North Africa	lower middle-income	mixed
Therapeutic implications of prevalence and predictor risk factors for burn out syndrome in Egyptian dermatologists: A cross sectional study	Elsaie et al.	2020	144	83	>27	50	>13	30	<21	North Africa	lower middle-income	dermatologists
Impact of the COVID-19 pandemic on the development of burnout syndrome in frontline physicians: prevalence and associated factors	Faria et al.	2021	126	49	>27	32	>13	74	<31	South America	upper middle-income	COVID physicians
Burnout syndrome in intensive care physicians in time of the COVID-19: a cross-sectional study	Fumis et al.	2022	51	26	>27	26	>10	49	<33	South America	upper middle-income	COVID physicians
Burnout, grit and resilience among Jordanian orthopedic surgeons: a cross-sectional study	Hamdan et al.	2023	84	22	>13	3	>13	75	<6	Western Asia	upper middle-income	orthopedic surgeons
A Comparative Cross-Sectional Study Assessing the Psycho-Emotional State of Intensive Care Units' Physicians and Nurses of COVID-19 Hospitals of a Russian Metropolis	Kashtanov et al.	2022	1259	664	>25	1005	>11	393	<30	South-Eastern Europe	upper middle-income	ICU health workers
Burnout in South Asian rheumatologists in the COVID-19 pandemic: an online survey	Khursheed et al.	2023	146	42	>27	43	>10	76	<33	South Asia	lower middle-income	rheumatologists
The high cost of healing and teaching: a cross-sectional survey of burnout among academic physicians in Nigeria	Oluwadiya et al.	2023	155	27	>27	1	>10	51	<33	West Africa	lower middle-income	academic physicians
Prevalence and Risk Factors of Burnout Syndrome during COVID-19 Pandemic among Healthcare Providers in Thailand	Somboonviboon et al.	2023	3173	1601	>27	810	>13	1561	<31	East Asia	upper middle-income	mixed
Moral injury in Chinese health professionals during the COVID-19 pandemic	Wang et al.	2022	3006	1425	>27	1390	>13	1098	<31	East Asia	upper middle-income	mixed
			10273
